# Supplementary material for: Understanding Cervical Cancer Screening Attendance: Barriers and Facilitators in a Representative Population Survey
Source: Cancers (Basel). 2025 Feb 19;17(4):706. doi: 10.3390/cancers17040706 (PMC11853127; doi:10.3390/cancers17040706)
Supplement: Supplementary file 1 [file cancers-17-00706-s001.zip]

Archive with 1 entries (1 files):
- cancers-3472370-supplementary.pdf
